# Supplementary material for: Sonoporation of the Round Window Membrane on a Sheep Model: A Safety Study
Source: Pharmaceutics. 2023 Jan 29;15(2):442. doi: 10.3390/pharmaceutics15020442 (PMC9964975; doi:10.3390/pharmaceutics15020442)
Supplement: Supplementary file 1 [file pharmaceutics-15-00442-s001.zip]

Archive with 1 entries (1 files):
- pharmaceutics-2090871-supplementary.pdf
